# Supplementary material for: Research Progression of the Genus Merremia: A Comprehensive Review on the Nutritional Value, Ethnomedicinal Uses, Phytochemistry, Pharmacology, and Toxicity
Source: Plants (Basel). 2021 Sep 30;10(10):2070. doi: 10.3390/plants10102070 (PMC8537340; doi:10.3390/plants10102070)
Supplement: Supplementary file 1 [file plants-10-02070-s001.zip]

Archive with 1 entries (1 files):
- plants-1362824-supplementary.pdf
